# Supplementary material for: A CT-based integrated model for preoperative prediction of occult lymph node metastasis in early tongue cancer
Source: PeerJ. 2024 Apr 26;12:e17254. doi: 10.7717/peerj.17254 (PMC11057426; doi:10.7717/peerj.17254)
Supplement: Supplemental Information 1 [file peerj-12-17254-s001.xlsx]

## Sheet: clinical - 副本
ID	age	gender	Tstage	tumorsize (cm)	drink	smoke
1	47	0	1	2.5	1	1
2	65	0	2	4	1	1
3	48	1	2	2.1	0	0
4	61	0	1		1	1
5	61	1	2	1.6	0	0
6	74	1	2	3.4	0	0
7	67	0	2	3.5	1	1
8	52	0	2		1	1
9	52	1	2	2.2	0	0
10	71	1	2	1.8	0	0
11	34	1	2	1.5	0	0
12	83	1	2	2.2	0	0
13	71	0	2	3.6	1	1
14	71	0	2	3.3	1	0
15	61	0	1		1	1
16	51	0	2	2.9	0	1
17	52	0	2	2.2	1	1
18	59	0	2	2.3	0	0
19	80	1	2	1.2	0	0
20	55	1	2	2.4	0	0
21	61	0	2	3.1	1	1
22	60	1	1	1.5	0	0
23	71	0	2	3.4	1	0
24	66	0	2	2.7	1	1
25	59	0	2	2.2	0	0
26	87	1	2	2.9	0	1
27	52	0	2	2.1	0	0
28	69	1	2	1.7	0	0
29	52	0	1		1	1
30	43	0	2	2.1	0	0
31	50	0	2	1.4	1	1
32	67	0	2	3.3	1	0
33	56	0	2	2.7	1	1
34	61	1	2	2.6	0	0
35	62	0	2	3.6	0	0
36	24	0	2	2.3	1	1
37	80	0	1	1.7	1	1
38	68	1	1	1.5	0	0
39	61	1	2	3	0	0
40	40	1	2	2	0	0
41	58	0	1	2	1	1
42	66	1	2	2.4	0	0
43	52	0	2	2.5	0	0
44	70	0	2	1	1	0
45	67	1	2	2	0	0
46	50	0	1	1	1	1
47	76	0	1	1	0	0
48	76	0	2	3	1	0
49	64	1	2	2.5	0	0
50	66	1	2	1	0	0
51	56	1	1	1.4	0	0
52	50	0	1	2	0	1
53	60	0	1	1	1	1
54	32	1	1	1	0	0
55	70	1	2	1	0	0
56	48	0	2	3	1	1
57	62	0	2	1.8	1	1
58	56	0	1	2	1	1
59	68	1	1	1	0	0
60	57	1	1	1	0	0
61	66	1	1	1	0	0
62	46	0	2	1.5	1	1
63	46	0	2	1	1	1
64	80	0	1	1.7	1	1
65	64	1	1	1	0	0
66	50	1	2	3	0	0
67	80	1	2	2	0	0
68	69	1	1	1.5	0	0
69	48	0	2	2	0	1
70	79	1	2	1.5	0	0
71	46	0	1	1.5	0	1
72	56	1	1	1.5	0	0
73	63	0	2	1.2	0	0
74	57	1	1	1.3	0	0
75	30	0	2	1.5	1	1
76	59	1	2	2	0	0
77	53	1	1	1.8	0	0
78	71	0	2	1.3	1	1
79	73	0	2	2	1	1
80	21	0	2	2.5	0	0
81	65	0	2	3	1	1
82	60	1	2	1	0	0
83	61	0	1	1.4	0	0
84	68	0	1	1	0	1
85	65	0	1	1	0	1
86	55	1	2	1.5	0	0
87	57	1	2	1.2	0	0
88	66	0	2	2	0	0
89	68	0	2	2	0	0
90	57	1	2	4	1	1
91	42	0	2	1	0	0
92	56	0	1	2	1	1
93	38	0	1	1	0	1
94	55	0	2	2	1	1
95	61	0	2	2.5	1	1
96	65	1	2	2.5	0	0
97	76	1	2	5.5	0	0
98	62	0	2	2.5	0	1
99	59	0	2	1.5	0	0
100	31	1	2	2.2	0	0
101	48	0	2	5	1	1
102	51	0	2	3	1	1
103	70	0	2	2	0	1
104	28	0	2	4	0	0
105	53	0	1	1.5	0	1
106	62	0	2	2.4	1	1
107	42	1	1	3	1	1
108	44	1	2	1.2	0	0
109	47	0	1	2	0	1
110	29	0	1	1.2	0	1
111	52	1	2	1.5	0	1
112	49	0	2	3	0	0
113	32	1	2	3	0	0
114	63	1	2	2	0	0
115	35	0	1	2	0	1
116	66	0	2	2	0	1
117	60	1	2	1.5	0	0
118	68	0	2	3.5	1	1
119	72	1	2	1.5	1	1
120	66	0	2	3	0	1
121	74	0	2	2	1	0
122	48	0	2	1	0	1
123	36	0	2	1	0	0
124	36	0	1	1	0	1
125	64	0	2	2	0	1
Note: gender: 1, female; 0, male drink: 1, drinking; 0, non-drinking smoke: 1, smoking; 0, non-smoking
