# Supplementary material for: A CT-based integrated model for preoperative prediction of occult lymph node metastasis in early tongue cancer
Source: PeerJ. 2024 Apr 26;12:e17254. doi: 10.7717/peerj.17254 (PMC11057426; doi:10.7717/peerj.17254)
Supplement: Supplemental Information 2 [file peerj-12-17254-s002.zip]

Archive with 8 entries (7 files):
- Computer code/
- Computer code/transformer_factory.py
- Computer code/image_loader.py
- Computer code/test_factory.py
- Computer code/model_factory.py
- Computer code/losses_factory.py
- Computer code/__init__.py
- Computer code/optimizer_lr_factory.py
