# Supplementary material for: A CT-based integrated model for preoperative prediction of occult lymph node metastasis in early tongue cancer
Source: PeerJ. 2024 Apr 26;12:e17254. doi: 10.7717/peerj.17254 (PMC11057426; doi:10.7717/peerj.17254)
Supplement: Supplemental Information 2 [file peerj-12-17254-s002.zip › Computer code/model_factory.py]

# -*- coding: UTF-8 -*-


from onekey_core import models
from onekey_core.core import onekey_authorize

onekey_authorize.check_state()
__all__ = ['create_model']


def create_model(model_name, **kwargs):
    """Create core that torch vision supported. Supported `model_name` is as followings.
        alexnet, AlexNet,
        ResNet, resnet18, resnet34, resnet50, resnet101, resnet152, wide_resnet50_2, wide_resnet101_2,
        resnext50_32x4d, resnext101_32x8d,
        VGG, vgg11, vgg11_bn, vgg13, vgg13_bn, vgg16, vgg16_bn, vgg19_bn, vgg19,
        SqueezeNet, squeezenet1_0, squeezenet1_1,
        Inception3, inception_v3, googlenet, GoogLeNet,
        DenseNet, densenet121, densenet169, densenet201, densenet161,
        MobileNetV2, mobilenet_v2,
        MNASNet, mnasnet0_5, mnasnet0_75, mnasnet1_0, mnasnet1_3,
        ShuffleNetV2, shufflenet_v2_x0_5, shufflenet_v2_x1_0, shufflenet_v2_x1_5, shufflenet_v2_x2_0,
        detection.*,
        segmentation.*

    :param model_name: The above core name.
    :param kwargs: other core settings.
    :return: the matched core.
    :raise: ValueError, whose `model_name` is not supported.
    """
    supported_models = [k for k in models.__dict__
                        if not k.startswith('_') and type(models.__dict__[k]).__name__ != 'module']
    supported_models.extend(['detection', 'segmentation', 'segmentation3d', 'classification3d', 'fusion'])
    _modules = model_name.split('.')
    if len(_modules) == 1:
        if _modules[0] in supported_models:
            return models.__dict__[_modules[0]](**kwargs)
    elif len(_modules) == 2:
        if _modules[0] in supported_models and _modules[1] in models.__dict__[_modules[0]].__dict__:
            return models.__dict__[_modules[0]].__dict__[_modules[1]](**kwargs)

    raise ValueError(f'{model_name} not supported!')
