# Supplementary material for: A CT-based integrated model for preoperative prediction of occult lymph node metastasis in early tongue cancer
Source: PeerJ. 2024 Apr 26;12:e17254. doi: 10.7717/peerj.17254 (PMC11057426; doi:10.7717/peerj.17254)
Supplement: Supplemental Information 2 [file peerj-12-17254-s002.zip › Computer code/__init__.py]

# cython: language_level=3
# -*- coding: UTF-8 -*-


from .losses_factory import *
from .model_factory import *
from .onekey_authorize import *
from .optimizer_lr_factory import *
from .transformer_factory import *

check_state()
