# Supplementary material for: A CT-based integrated model for preoperative prediction of occult lymph node metastasis in early tongue cancer
Source: PeerJ. 2024 Apr 26;12:e17254. doi: 10.7717/peerj.17254 (PMC11057426; doi:10.7717/peerj.17254)
Supplement: Supplemental Information 3 [file peerj-12-17254-s003.ipynb]

# %% [markdown]
# 此步骤针对单中心数据，可以随机生成训练集和测试集，模拟多中心的数据配置，如果自己数据是多中心，可以忽略此步骤

# %% [markdown]
# 拆分数据集

针对What的List模式，进行数据集拆分，形成具有交叉验证或者随机划分的功能。通过test_size参数指定划分的比例。

```python
def split_dataset(X_data: pd.DataFrame, y_data: pd.DataFrame = None, test_size=0.2, n_trails=10,
                  cv: bool = False, shuffle: bool = False, random_state=None, save_dir=None):
    """
    数据划分。
    Args:
        X_data: 训练数据
        y_data: 监督数据
        test_size: 测试集比例
        n_trails: 尝试多少次寻找最佳数据集划分。
        cv: 是否是交叉验证，默认是False，当为True时，n_trails为交叉验证的n_fold
        shuffle: 是否进行随机打乱
        random_state: 随机种子
        save_dir: 信息保存的路径。

    Returns: 拆分之后的数据列表

    """
 ```

# %% [code]
import os
import pandas as pd

from onekey_algo import OnekeyDS as okds
from onekey_algo.custom.components.comp2 import split_dataset4sol

# label_path指定你单中心的label文件路径
label_path = r'C:/Users/onekey/Desktop/demo/label.csv'
data = pd.read_csv(label_path or os.path.join(okds.ct, 'label.csv'))

rt = split_dataset4sol(data, data['label'], cv=False, save_dir='.', test_size=0.2, n_trails=1, )
x1, x2 = rt[0]

# %% [code]
x1

# %% [code]
x2

# %% [code]
